# Supplementary material for: Breath can discriminate tuberculosis from other lower respiratory illness in children
Source: Sci Rep. 2021 Feb 1;11:2704. doi: 10.1038/s41598-021-80970-w (PMC7851130; doi:10.1038/s41598-021-80970-w)
Supplement: Supplementary file 1 — Supplementary Tables. [file 41598_2021_80970_MOESM1_ESM.xlsx]

## Sheet: Paper Title and Authors
Breath can discriminate tuberculosis from other lower respiratory illness in children
Carly A. Bobak, Lili Kang§, Lesley Workman§, Lindy Bateman, Mohammad S. Khan, Margaretha Prins, Lloyd May, Flavio A. Franchina, Cynthia Baard, Mark P Nicol, Heather J. Zar‡, Jane E. Hill‡*

## Sheet: S Table 1 - Patient Information
Supplementary Table 1: Individual level patient information from the full cohort (n=33)
Patient ID	REACH Patient ID	TB Category	Treated for TB	Response to Treatment at Month 6	TB Symptoms at 6 months	TB Symptoms at 1 year	Age	Sex	WAZ	Weight Category	HAZ	Stunted	HIV Status	Xpert	Culture	TST Status	TB Type	EPTB Type	Non-TB Diagnosis
1	13127	confirmed tb	Yes	Improved	No	No	7	F	0.58	Not under weight for age	0.19	Not stunted	Neg	Pos	Pos	Pos	PTB	-	-
2	13125	unlikely tb	No	-	-	-	4	F	-3.74	Under weight for age	-2.29	Stunted	Neg	Neg	Neg	Neg	-	-	Pneumonia
3	13142	confirmed tb	Yes	Improved	Yes	No	7	M	3.55	Not under weight for age	2.88	Not stunted	Neg	Neg	Pos	Pos	EPTB	Lymph node	-
4	13088	unconfirmed tb	Yes	Improved	Yes	No	11	M	-3.39	Under weight for age	-1.97	Not stunted	Neg	Neg	Neg	Neg	PTB	-	-
5	13163	confirmed tb	Yes	-	-	-	5	M	0.4	Not under weight for age	0.13	Not stunted	Neg	Pos	Neg	Pos	PTB	-	-
6	13093	unconfirmed tb	Yes	Improved	No	-	3	F	-0.4	Not under weight for age	-0.97	Not stunted	Neg	Neg	Neg	Pos	PTB	-	-
7	13115	unconfirmed tb	Yes	Improved	Yes	No	4	F	-3.07	Under weight for age	-3.36	Stunted	Neg	Neg	Neg	Pos	EPTB	Lymph node	-
8	13110	unconfirmed tb	Yes	Improved	No	No	8	M	-0.36	Not under weight for age	0.17	Not stunted	Neg	Neg	Neg	Pos	PTB, EPTB	Pleural	-
9	13168	unconfirmed tb	Yes	Improved	No	No	10	M	1.49	Not under weight for age	1.11	Not stunted	Neg	Neg	Neg	Pos	PTB,EPTB	Pleural	-
10	13161	unconfirmed tb	Yes	Improved	No	No	3	M	-2.16	Under weight for age	-2.62	Stunted	Neg	Neg	Neg	Pos	PTB	-	-
11	13096	confirmed tb	Yes	Improved	No	No	11	M	-1.76	Not under weight for age	-0.66	Not stunted	Neg	Pos	Pos	Neg	PTB	-	-
12	13137	unlikely tb	No	-	-	-	6	F	0.3	Not under weight for age	-0.03	Not stunted	Neg	Neg	Neg	Neg	-	-	Pneumonia
13	13134	unlikely tb	No	-	-	-	6	M	-2.56	Under weight for age	-2.05	Stunted	Neg	Neg	Neg	Neg	-	-	Pneumonia, moraxella
14	13086	unlikely tb	No	-	-	-	7	M	1.19	Not under weight for age	1.14	Not stunted	Neg	Neg	Neg	Neg	-	-	Pneumonia
15	13128	confirmed tb	Yes	Improved	No	No	9	F	1.42	Not under weight for age	0.25	Not stunted	Neg	Pos	Pos	Pos	PTB,EPTB	Lymph node	-
16	13091	unconfirmed tb	Yes	Improved	No	No	10	F	0.75	Not under weight for age	-0.99	Not stunted	Neg	Neg	Neg		PTB,EPTB	Pleural	-
17	13141	unconfirmed tb	Yes	Improved	No	No	2	F	-1.58	Not under weight for age	-3.97	Stunted	Neg	Neg	Neg	Pos	PTB	-	-
18	13111	unconfirmed tb	Yes	Improved	No	No	5	F	-0.94	Not under weight for age	-1.21	Not stunted	Neg	Neg	Neg	Pos	PTB	-	-
19	13081	unlikely tb	No	-	-	-	3	M	-2.23	Under weight for age	-2.28	Stunted	Pos	Neg	Neg	Neg	-	-	Parotitis
20	13112	unlikely tb	No	-	-	-	4	F	0.72	Not under weight for age	-0.7	Not stunted	Pos	Neg	Neg	Neg	-	-	Parotitis
21	13099	unlikely tb	No	-	-	-	6	F	0.05	Not under weight for age	-0.42	Not stunted	Neg	Neg	Neg	Neg	-	-	Upper respiratory tract infection, TB exposure
22	13157	unconfirmed tb	Yes	Improved	No	No	3	F	1.79	Not under weight for age	2.24	Not stunted	Neg	Neg	Neg	Pos	PTB,EPTB	Pleural	-
23	13144	confirmed tb	Yes	Improved	No	No	3	M	-0.79	Not under weight for age	-0.81	Not stunted	Neg	Pos	Pos	Neg	PTB	-	-
24	13102	confirmed tb	Yes	Improved	No	No	4	M	0.4	Not under weight for age	0.44	Not stunted	Neg	Neg	Pos	Pos	EPTB	Lymph node	-
25	13117	unlikely tb	No	-	-	-	7	M	-1.11	Not under weight for age	-0.37	Not stunted	Neg	Neg		Neg	-	-	Influenza A, Pneumonia
26	13104	unconfirmed tb	Yes	Improved	No	No	3	M	0.45	Not under weight for age	1.13	Not stunted	Neg	Neg	Neg		PTB	-	-
27	13089	confirmed tb	Yes	Improved	Yes	Yes	12	F	-3.26	Under weight for age	-2.88	Stunted	Pos	Pos	Pos		PTB, EPTB	Perineal abscess	-
28	13158	unlikely tb	No	-	-	-	12	M	-2.24	Under weight for age	-0.94	Not stunted	Neg	Neg	Neg	Neg	-	-	Pneumonia
29	13097	confirmed tb	Yes	LTFU	-	-	3	M	-0.28	Not under weight for age	-1.2	Not stunted	Neg	Neg	Pos		PTB	-	-
30	13156	unlikely tb	No	-	-	-	7	F	-1.4	Not under weight for age	-0.8	Not stunted	Neg	Neg	Neg	Neg	-	-	Pneumonia
31	13148	confirmed tb	Yes	Improved	Yes	Yes	2	F	-0.85	Not under weight for age	-1.29	Not stunted	Neg	Neg	Pos	Pos	PTB,EPTB	Spine	-
PTB = Pulmonary Tuberculosis
EPTB = Extrapulmonary Tuberculosis
WAZ = Weight-for-age Z-score
HAZ = Height-for-age Z-score

## Sheet: S Table 2 - Identified
Supplementary Table 2: Identified 2 compounds in the reported pediatric TB breathprint.
Analyte	Formula	Chemical Class	1tR (min)	2tR (sec)	RIa	Ref Std Matchingb	Frequencyc (%)	Previously reported	Ref.
4-methyloctane	C9H20	Hydrocarbon	19.98 ± 0.03	0.669 ± 0.003	865	RI + MS	100	No	-
Decane	C10H22	Hydrocarbon	29.49 ± 0.01	0.719 ± 0.001	1006	RI + MS	100	Yes	16,46
a Retention index was determined using C8 ~ C20 n‐alkane standard solution.
b Reference standards were analyzed for retention indices and mass-spectral matchings
c Percentage of sample detected with the analyte

## Sheet: S Table 3 - Unidentified
Supplementary Table 3:Unidentified 2 compounds in the reported pediatric TB breathprint.
Analyte	Chemical Class	1tR (min)	2tR (sec)	RIa	Frequencyb (%)
Analyte A	N-containing	18.18 ± 0.02	1.421 ± 0.006	830	90.3
Analyte B	Hydrocarbon	31.11 ± 0.04	0.746 ± 0.006	1093	100
a Retention index was determined using C8 - C20 n‐alkane standard solution.
b Percentage of sample detected with the analyte

## Sheet: S Table 4 - SVM Performance
Supplementary Table 4 – Performance Statistics from the Polynomial SVM model (degree = 3, scale = 1, and C = 0.25)
Performance Statistic	Final Model	Across CV Folds
Accuracy	1	0.85
AUC	1	0.8
Kappa	1	0.7
Sensitivity	1	0.9
Specificity	1	0.8

## Sheet: S Table 5 - RF Performance
Supplementary Table 5 – Performance Statistics from the Random Forest model (mtry=2)
Performance Statistic	Final Model	Across CV Folds
Accuracy	1	0.9
AUC	1	0.98
Kappa	1	0.8
Sensitivity	1	0.8
Specificity	1	1

## Sheet: S Table 6 - Contaminant Removal
Supplementary Table 6: Table of the known contaminants removed from the analysis.
Name of the Contaminants
tert-Butyldimethylsilanol
Sulfur dioxide
Silane, tetramethyl-
Silane, difluorodimethyl-
Phthalic acid, di(2-methylbutyl) ester
Nitrous oxide
Nickel tetracarbonyl
Decamethyltetrasiloxane
Cyclotrisiloxane, hexamethyl-
Cyclotetrasiloxane, octamethyl-
Carbon dioxide
Carbon disulfide
Arsenous acid, tris(trimethylsilyl) ester
2',6'-Dihydroxyacetophenone, bis(trimethylsilyl) ether
2,5-Dihydroxyacetophenone, bis(trimethylsilyl) ether
1-Pentene, 1,3-diphenyl-1-(trimethylsilyloxy)-
